# Supplementary material for: The Link Between Emotional Regulation and Impulsivity in Childhood Anxiety Disorder
Source: Children (Basel). 2026 Mar 23;13(3):439. doi: 10.3390/children13030439 (PMC13038219; doi:10.3390/children13030439)
Supplement: Supplementary file 1 [file children-13-00439-s001.zip]

Archive with 1 entries (1 files):
- children-4144640-supplementary.pdf
